# Supplementary material for: Self-Healing Thermoset Polyurethanes Driven by Host–Guest Interactions Between α-Cyclodextrin and Poly(ethylene glycol) Monomethyl Ether or Dodecanol Moieties
Source: Molecules. 2025 Apr 27;30(9):1941. doi: 10.3390/molecules30091941 (PMC12073313; doi:10.3390/molecules30091941)
Supplement: Supplementary file 1 [file molecules-30-01941-s001.zip]

Archive with 1 entries (1 files):
- molecules-3595685-supplementary.pdf
